# Supplementary material for: Synthesis, Mesomorphism and the Optical Properties of Alkyl-deuterated Nematogenic 4-[(2,6-Difluorophenyl)ethynyl]biphenyls
Source: Materials (Basel). 2021 Aug 18;14(16):4653. doi: 10.3390/ma14164653 (PMC8399011; doi:10.3390/ma14164653)
Supplement: Supplementary file 1 [file materials-14-04653-s001.zip]

Archive with 1 entries (1 files):
- materials-1313719-supplementary.pdf
